# Supplementary material for: The molecular architecture of the Dam1 kinetochore complex is defined by cross-linking based structural modelling
Source: Nat Commun. 2015 Nov 12;6:8673. doi: 10.1038/ncomms9673 (PMC4660060; doi:10.1038/ncomms9673)
Supplement: Supplementary Data 1 — Raw rmf file of structural model of the Dam1 complex derived from cross-linking data obtained in the absence of microtubules (v19). (Viewable in version 1.10.1 or higher of UCSF Chimera.) [file ncomms9673-s7.zip]

Archive with 3 entries (2 files):
- ncomms9673-s7.rmf
- __MACOSX/
- __MACOSX/._ncomms9673-s7.rmf
